# Supplementary material for: MicroRNA-146a limits tumorigenic inflammation in colorectal cancer
Source: Nat Commun. 2021 Apr 23;12:2419. doi: 10.1038/s41467-021-22641-y (PMC8065171; doi:10.1038/s41467-021-22641-y)
Supplement: Supplementary file 4 — Source Data [file 41467_2021_22641_MOESM4_ESM.xlsx]

## Sheet: 1b
Day	WT															MiR-146a-/-
0	0	0	0	0	0	0	0	0	0	0	0	0	0	0	0	0	0	0	0	0	0	0	0	0	0	0	0	0	0	0
1	-2.6	-1	-0.2	1.2	0	0.6	0	2.8	-0.3	1.6	0	1.9	1.9	2.4	2.9	1	1.6	0	0.6	0.3	0.2	-0.3	1.1	5	0.2	3.4	0	-0.7	0.7	-2.8
2	1	1.5	4.7	1.2	4.5	0.6	0	2.8	-0.3	1.6	0	-1.2	0.8	2.4	2.9	1	3.2	1.2	1.2	1.9	0.2	-0.3	1.1	5	0.2	3.4	0	-0.7	0.7	-2.8
3	0.5	3.5	4.7	-0.2	1.5	1.3	0.6	-0.9	-1	2.1	-0.6	-0.6	0.3	2.4	3.5	-2.6	-3.2	0	0.6	-4.1	-0.2	0.9	1.6	5.6	2.2	3.9	-0.5	-0.7	2.1	-2.8
4	4.1	3	2.2	1.7	3.5	2.5	-0.6	-1.5	-1	2.7	0	1.9	0.8	3.7	5.2	-1.6	-1.6	-2.9	1.2	-2.5	-1.7	1.5	1.1	2.8	-1.2	1.8	-2.5	-4.8	-1.2	-4.2
5	-5.1	-4.5	-3.7	-1.2	-2.5	2.5	-1.9	-3.4	-4.8	-3.7	-1.1	-3.1	-4.1	1.2	-1.7	-11.4	-12.9	-11.7	-7.7	-9.6	-4	-1.5	-2.7	-5	-12.2	-4.9	-9.3	-13	-8.7	-11.7
6	-14.4	-11.5	-9.7	-10.5	-9.5	3.1	-2.6	-1.5	-4.1	-6.9	-2.2	-3.1	-9.6	-1.8	-2.3	-19.7	-21.5	-15.8	-16	-14.5	-11.2	-3.8	-7	-12.8	-16.1	-11.1	-13.7	-16.2	-13.4	-19.2
7	-12.3	-11.5	-8.7	-12.4	-8.5	-5	-2.6	-8.9	-11.7	-12.8	-10.5	-9.9	-12.9	-11.6	-13.3	-24.4	-29.6	-17	-18.3	-21.1	-15.4	-10.3	-17.3	-21.1	-26.1	-22	-23	-23.5	-22.8	-28.6

## Sheet: 1c
Day	WT	MiR-146a-/-
14	0
14	0
14	0
14	0
14	0
14	0
14	0
14	0
14	0
14	0
14	0
11		1
10		1
10		1
11		1
10		1
10		1
10		1
10		1
9		1
9		1
8		1

## Sheet: 1e
WT	MiR-146a-/-
2	4
2	4
3	4
2	4
3	4
3	4

## Sheet: 1f
WT	MiR-146a-/-
0.922908	3.38949
1.83483	3.94616
0.704999	3.8614
2.41097	3.53396
1.53167	6.66315

## Sheet: 1i
WT	MiR-146a-/-
4	12
4	8
2	9
3	16
3	8
3	6
3	5
4	6
3	10
3	25
2	15
2	18
1	22
6	19
	19

## Sheet: 1j
WT	MiR-146a-/-
1.4	1.9
1	1.8
1.8	1.5
2.3	2.44375
1.56667	1.75
1.13333	4
1.1	2.02
1.7	3.55333
2.2	3.60556
1.21667	3.20909
1.397	3.41142
1.016	3.2004
1.778	2.78892
1.6	3.5
	2.82

## Sheet: 1l
	WT(WT BM)									WT(MiR-146-/- BM)										MiR-146a-/- (WT BM)									MiR-146a-/- (MiR-146a-/- BM)
0	0	0	0	0	0	0	0	0	0	0	0	0	0	0	0	0	0	0	0	0	0	0	0	0	0	0	0	0	0	0	0	0	0	0	0	0	0	0
1	0.7	0.3	1.9	0.5	0	0	0	0	0	-1.6	-1.1	-2.1	-1.1	0.3	0	0	0	0	0	1.2	-1	-2.7	0.8	-1.7	0	0	0	0	-0.7	0.4	-2.1	-1.7	-1.6	0	0	0	0	0
2	1.6	1.8	2.3	2.6	1.8	1.2	0.2	4.6	3.1	-0.7	-0.7	0.2	1.6	2.3	0.7	0.8	3.3	1.5	2.8	0.4	0.2	-0.4	-0.8	-2.6	0.8	0.7	-0.2	-1.5	0.4	0.8	-2.1	-0.2	-2.4	-0.9	-2.8	0.5	-2.7	0.4
3	0.7	2.9	1.9	2.1	0	-1.2	-2.2	5.1	1.2	-3	0.2	0.2	3.2	1.3	1.2	1.3	1.4	0.5	1.9	-1.2	-1.8	-0.4	0.8	-2.1	0.8	-1.2	-0.7	-1	-0.7	0.8	-1.7	-0.9	-2	-0.5	-2.8	-0.5	-1.7	0
4	-1.6	4.4	1.4	4.1	-0.5	-3.5	-5.2	3	-0.7	-3	-0.7	0.2	3.2	1.8	-3	-3.5	-0.9	-1.5	-1.4	-2.7	-0.6	0	0	-1.7	-3.8	-6.7	-3	-4.8	-1.9	0.4	-1.4	-2.1	-2.4	-4.3	-6.2	-5	-6.2	-4.9
5	-2.1	3.9	-1.9	2.6	-3.2	-6.8	-7.7	0.8	-1.7	-4.4	-3.4	-2.1	1.1	-1.3	-6.7	-5.6	-3.3	-5.4	-3.7	-5.1	-4.2	-1.5	-1.2	-5.1	-8.4	-11.2	-11.4	-8.5	-6.3	-5	-2.5	-2.8	-6.7	-9.5	-11.2	-10.5	-11.7	-10.8
6	-3.9	1.8	-2.3	-1	-7.8	-8.7	-12.6	-1.4	-3.5	-7.1	-6.1	-5.9	-3.7	-2.3	-12.2	-9.9	-5.7	-14.3	-6	-10.9	-7.3	-5.7	-6.1	-10.3	-16.7	-17.1	-18.9	-11.9	-12.2	-10.8	-7.2	-5.9	-13.8	-18	-20.8	-18	-20.1	-22.4
7	-9	-0.8	-5.2	0	-10.1	-11.9	-15.6	-0.3	-5	-7.6	-7.5	-9.2	-9	-5.8	-16.9	-15.3	-9	-15.3	-10.2	-15.2	-12.1	-11.9	-9.3	-14.5	-21.3	-21.6	-24.9	-16.4	-17.8	-19.1	-12.2	-11.5	-19.8	-24.6	-23.6	-24.5	-24.6	-24.7
8	-13.1	-11.6	-14.8	-14.9	-7.8	-14.8	-18.5	-0.8	-4.5	-14.1	-7	-8	-12.3	-14.7	-21	-19	-12.3	-18.7	-12.1	-21.9	-17.6	-16.9	-14.6	-23.9	-23	-24.6	-35.2	-20.2	-24.8	-24.9	-15.3	-19.1	-24.9	-32.2	-33.1	-31	-29.5	-34.1
9	-12.6	-13.4	-16.2	-11.7	-6.8	-15.2	-17	-3.5	-4.5	-18.2	-11.2	-10.3	-17.9	-15.1	-23.8	-20.6	-14.2	-19.7	-15.3	-24.6	-21.2	-21.1	-18.6	-29.1	-24.3	-28	-35.2	-24.7	-31.9	-32.4	-18.8	-21.7	-32	-32.2	-33.1	-31	-29.5	-34.1
10	-15.4	-10.7	-16.7	-5.9	-4.3	-14.3	-16	0.3	-4.5	-17.3	-11.2	-6.6	-20.5	-13.3	-22.9	-19.6	-15.6	-17.7	-14	-24.6	-23.2	-20.3	-17	-29.1	-23	-28	-35.2	-23.9	-31.9	-32.4	-15.3	-21	-32	-32.2	-33.1	-31	-29.5	-34.1
11	-7.1	-5.2	-9.2	-0.5	-0.3	-12.4	-14.1	4.6	-3.1	-10.4	-3.9	-3.8	-21	-7.8	-21.9	-15.8	-17	-15.8	-12.6	-20.7	-13.7	-9.6	-8.1	-29.1	-22.6	-28	-35.2	-23.1	-31.9	-32.4	-9.5	-14.6	-32	-32.2	-33.1	-31	-29.5	-34.1
12	-6.2	-4.8	-5.4	0.3	-0.8	-11	-9.1	4.6	-2.6	-9.2	-2.9	-3.8	-17.4	-7.3	-20.1	-13.7	-14.2	-12.3	-11.2	-20.1	-12.5	-9.2	-7.7	-29.1	-20.5	-28	-35.2	-20.6	-31.9	-32.4	-8.3	-12.3	-32	-32.2	-33.1	-31	-29.5	-34.1
13	-5.3	-4.3	-1.6	1.1	-1.3	-7.7	-4.2	4.6	-2.1	-8.1	-1.8	-3.8	-13.8	-6.9	-16.4	-10.5	-9.9	-9.9	-7.9	-19.5	-11.3	-8.8	-7.3	-29.1	-17.2	-28	-35.2	-17.7	-31.9	-32.4	-7.2	-10	-32	-32.2	-33.1	-31	-29.5	-34.1
14	-1.6	-2.9	1.6	1.1	-0.3	-1.6	-2.2	5.1	-1.2	-8.5	-6.5	-3.8	-10.3	-6.4	-17.8	-10.5	-9	-8.4	-5.6	-16	-11.7	-8.8	-8.1	-29.1	-15.5	-28	-35.2	-14.8	-31.9	-32.4	-9.1	-10	-32	-32.2	-33.1	-31	-29.5	-34.1

## Sheet: 1m
Day	WT(WT BM)	WT(MiR-146-/- BM)	MiR-146a-/- (WT BM)	MiR-146a-/- (MiR-146a-/- BM)
14	0	0
14	0	0
14	0	0
14	0	0
14	0	0
14	0	0
14	0	0
14	0	0
14	0	0
14		0
10				1
10				1
10				1
9				1
9				1
9				1
9				1
9				1
14				0
14				0
14			0
14			0
14			0
14			0
14			0
14			0
10			1
9			1
10			1
14			0

## Sheet: 1o
WT (WT BM)	WT (MiR-146a-/- BM)	MiR-146a-/- (WT BM)	MiR-146a-/- (MiR-146a-/- BM)
2	3	4	4
2	3	4	4
2	3	4	4
1	2	4	4
1	4	3	4

## Sheet: 2a
Array 1 (Cytokines)									Array 2 (Chemokines)
Name	WT 1	WT 2	WT 3	MiR-146a-/- 1	MiR-146a-/- 2	MiR-146a-/- 3			Name	WT 1	WT 2	WT 3	MiR-146a-/- 1	MiR-146a-/- 2	MiR-146a-/- 3
Il6	0.432959	-1.88364	-9.96578	5.58877	2.59288	6.08678			Cxcl3	-0.588574	-9.96578	-2.36587	3.83875	3.12383	7.33678
Il27	-9.96578	-9.96578	-3.14561	1.50894	-0.997117	1.73466			Cxcl9	-2.6529	-9.96578	-3.1976	3.63273	0.941106	-1.5951
Ifng	-9.96578	-9.96578	-2.7084	1.46258	0.625738	-0.161653			Ccl4	-0.465938	0.558757	-0.394032	5.82878	3.8518	7.73979
Osm	-1.08314	-8.96578	-2.22432	1.8679	0.564622	4.32977			Cxcl11	-9.96578	-9.96578	-9.96578	-2.12029	-3.32193	-8.38082
Il17a	-2.73697	-9.96578	-9.96578	-1.67116	-3.662	-0.713119			Cxcl1	0.479231	-0.0528949	-0.854649	5.80578	3.31673	5.92479
Il21	-3.87832	-9.96578	-3.26534	0.427606	-1.04692	0.00144197			Ccl7	3.77178	3.31383	1.96088	8.47678	6.56879	9.45278
Il1b	3.0197	2.7277	1.75189	8.78479	5.49579	9.07779			Ccl2	4.24481	4.36982	1.92296	9.04578	6.52779	9.81379
Il1a	-0.164884	0.62854	-1.0862	5.2368	2.83471	6.89278			Cxcl5	4.23281	2.27888	3.52782	8.77678	6.32079	8.26178
Il22	-0.766112	-2.01742	-0.668868	4.86181	2.6017	4.55379			Ccl3	1.32193	1.14666	0.24732	5.05276	3.04282	6.06779
Csf2	-1.38458	-2.15843	-9.96578	0.421156	-0.392137	1.91073			Ccl5	2.95271	4.1438	2.45575	7.98579	5.94479	6.89678
Il10	-1.63935	-1.91594	-1.22769	3.62281	1.85798	4.23978			Cxcl13	5.1778	6.67679	6.12478	9.94578	8.52178	10.4728
Il23a	-3.02327	-9.96578	-2.37333	-0.639355	-2.17137	-0.579922			Ccl11	5.52779	5.14877	4.22481	9.45678	7.22478	9.07379
Spp1	0.102994	1.97379	-0.275786	4.58676	2.29778	6.51178			Ccl1	-4.53952	-1.8997	-4.15843	0.682573	-1.76611	-0.910502
Il11	1.99386	-1.0145	-1.1047	4.34277	2.01185	5.00679			Ccl12	3.18285	3.26978	2.14372	7.31178	4.62176	5.13377
Il12b	-1.03505	1.15251	-2.33643	3.41576	1.2345	2.33371			Cxcl10	3.50678	4.66278	2.68885	6.85679	6.81578	5.62679
Tnfsf11	1.89569	0.385155	1.61259	4.37476	3.27784	5.43279			Ppbp	-1.5951	-0.422752	-1.699	1.71589	-0.321928	3.09187
Bmp7	3.36373	3.16784	2.89181	5.89777	4.38578	5.77278			Ccl24	-3.62593	-9.96578	-9.96578	-1.26534	-5.87832	-8.38082
Lif	-0.554273	0.351628	-0.666576	1.65992	0.882056	2.9607			Pf4	4.3808	4.28281	2.43082	6.77879	5.1668	6.90879
Tnf	2.65581	2.62877	2.25792	4.79976	3.42975	4.26281			Cxcl16	4.44778	4.28377	3.40885	7.22878	5.42277	6.16878
Il16	2.33771	2.25369	1.69064	4.44976	2.9138	3.76277			Ccl22	1.45891	2.69287	1.49262	5.2898	3.30378	3.48684
Lta	-1.0145	-1.87832	0.351628	-0.720232	0.280956	1.17185			Ccl19	3.58976	6.96578	5.67078	7.44478	7.03979	5.98677
Tnfsf10	2.8488	2.88986	3.63575	4.91877	4.30677	3.3978			Mif	7.83878	8.00478	7.56378	9.56678	8.40678	9.63679
Tnfsf13b	3.99376	4.8088	4.18682	5.84278	5.25278	5.10677			Xcl1	1.77695	2.94673	1.03984	3.92477	2.51172	2.17281
Csf1	3.13077	4.08975	3.64282	4.88279	4.20281	4.92177			Cxcl12	7.32478	7.99578	7.14679	8.81378	8.30778	8.12778
Bmp4	5.79979	6.27979	5.49978	7.69779	6.38479	6.47278			Ccl17	2.34085	3.23772	2.81578	4.97379	2.44679	3.25278
Il12a	-0.717857	0.638769	-0.263612	1.419	-0.610433	1.1776			Ccl20	2.48078	5.80779	5.29079	6.99578	5.23477	1.54102
Vegfa	4.27381	4.62076	4.6258	5.25179	4.40177	5.33278			Cx3cl1	5.40078	5.17077	4.76176	4.55379	3.63575	2.78785
Tgfb2	3.01774	3.12383	3.27381	4.26581	3.21272	3.37976
Il7	3.16784	4.07382	3.45273	3.0597	2.26183	1.27083
Il4	-1.43051	-0.962969	-3.4112	-0.54372	-1.68501	-8.38082
Il18	8.22378	8.81578	8.77879	6.29578	6.93379	5.0398

[truncated: 93 more sheets: 2b, 2d, 2e, 2f, 2g, 2h, 2i, 2j, 2k, 3a, 3b, 3c, 3e, 3f, 3g, 3h, 3i, 3j, 3k, 3l …]
